# Supplementary material for: In Vitro Inhibition of Colorectal Cancer Gene Targets by Withania somnifera L. Methanolic Extracts: A Focus on Specific Genome Regulation
Source: Nutrients. 2024 Apr 12;16(8):1140. doi: 10.3390/nu16081140 (PMC11054881; doi:10.3390/nu16081140)
Supplement: Supplementary file 1 [file nutrients-16-01140-s001.zip]

Archive with 1 entries (1 files):
- nutrients-2931313-supplementary.pdf
